# Supplementary material for: A High Separation Factor for 165Er from Ho for Targeted Radionuclide Therapy
Source: Molecules. 2021 Dec 11;26(24):7513. doi: 10.3390/molecules26247513 (PMC8707915; doi:10.3390/molecules26247513)
Supplement: Supplementary file 1 [file molecules-26-07513-s001.zip]

Archive with 1 entries (1 files):
- molecules-1477506-supplementary.pdf
